# Supplementary material for: Basidiomycetous Yeast, Glaciozyma antarctica, Forming Frost-Columnar Colonies on Frozen Medium
Source: Microorganisms. 2021 Aug 7;9(8):1679. doi: 10.3390/microorganisms9081679 (PMC8398550; doi:10.3390/microorganisms9081679)
Supplement: Supplementary file 1 [file microorganisms-09-01679-s001.zip]

Archive with 6 entries (4 files):
- microorganisms-1321078-supplementary/
- microorganisms-1321078-supplementary/Supplemental files/
- microorganisms-1321078-supplementary/Supplemental files/Figure S1.pdf
- microorganisms-1321078-supplementary/Supplemental files/short080908-S4B.wmv
- microorganisms-1321078-supplementary/Supplemental files/Supplementary-r1.pdf
- microorganisms-1321078-supplementary/Supplemental files/Table S.pdf
